# Supplementary material for: Discovery of Biomarkers Related to Interstitial Fibrosis and Tubular Atrophy among Kidney Transplant Recipients by mRNA-Sequencing
Source: J Pers Med. 2023 Aug 10;13(8):1242. doi: 10.3390/jpm13081242 (PMC10455123; doi:10.3390/jpm13081242)
Supplement: Supplementary file 1 [file jpm-13-01242-s001.zip]

Archive with 1 entries (1 files):
- jpm-2481578-supplementary.pdf
